# Supplementary material for: Target Of Rapamycin pathway in the white-rot fungus Phanerochaete chrysosporium
Source: PLoS One. 2020 Feb 20;15(2):e0224776. doi: 10.1371/journal.pone.0224776 (PMC7032718; doi:10.1371/journal.pone.0224776)
Supplement: S1 Table — (XLSX) [file pone.0224776.s002.xlsx]

## Sheet: pour figure finale
samples	Accession	glucose 1% and no rapa (S1)				glucose 1% and Rapa (2 µg/mL) (S2)				no glucose and no rapa (S4)				no glucose 1% and rapa (2 µg/mL) (S5)				Protein	MW [kDa]	Sequence	transcript	function
		Scores	#Peptides	SC [%]	Rank	Scores	#Peptides	SC [%]	Rank	Scores	#Peptides	SC [%]	Rank	Scores	#Peptides	SC [%]	Rank
S1	Phchr2|136462|Phchr1.e_gww2.7.426.1	141.6 (M.expect:0.0,M.score:141.6,M.siglimit:45.0)	3	6.16246	18													>jgi|Phchr2|136462|Phchr1.e_gww2.7.426.1	39.0649	MGVLDIVPAGVLTGDNVRKLFEYAKENQFAIPAINVTSSSTANAVLEAARDIKAPIILQVSQGGSAYFAGKGLANDKQQASILGAIAAAHHIRTVAKEYGVPVVLHSDHCAKKLLPWFDGMLKADEEYFARHGEPLFSSHMLDLSEEPKEENIAICVQYFERMAKLGLWLEMEIGITGGEEDGVDNTGVDNSKLYTQPEDVWDVYEAFSKISPNFSIAAAFGNVHGVYKPGNVKLHPELLQKHQVYAEQKLGGSKKKPLFLVFHGGSGSTKEEIRTAVENGVVKMNVDTDTQFAYLAGIRDFITSKIGYLQTQVGNPEGADKPNKKYYDPRVWVREGEKTLTARVKEACADLGNVSK	AGR57_7279T0	fructose-bisphosphate aldolase
S1	Phchr2|2983778|fgenesh1_kg.9_#_17_#_Locus451v1rpkm	108.9 (M.expect:0.0,M.score:108.9,M.siglimit:45.0)	3	6.32911	21													>jgi|Phchr2|2983778|fgenesh1_kg.9_#_17_#_Locus451v1rpkm579.82	50.6963	MLTVQRAAQRASRGMASESGPYDAVIIGGVPQTACIEKRGSLGGTCLNVGCIPSKAMLNNSHIYHQTKHDLQRRGIDVKDVALNLPQMLKAKQDSVTGLTKGIETLFKQNKVDYIKGTASFVTPNRIAVQLNDGGETEVEAKNVIIATGSEVAPFPGGGIEIDEQQIVSSTGALDLQKVPEKMVVIGGGVIGLELGSVWSRLGAQVTVVEFLGGIGGAGIDEEIAKQFQRSLQKQGMKFMLNTKVLAAEKKDGKVVLKTEAAKGGKEDTLEADVVLVAVGRRPYTKGLGLEKIGVEVDNKGRIVIDDQFNTTVQGIKCIGDVTFGPMLAHKAEEEGIAAVEFIKTGHGHVNYHAIPSVIYTHPEVAWVGKTEQELKAAGVQYKVGKFPFMANSRAKTNL…	AGR57_8979T0	dihydrolipoyl dehydrogenase
S1	Phchr2|3039364|estExt_Genemark1.C_8_t10308	81.7 (M.expect:0.0,M.score:81.7,M.siglimit:45.0)	1	11.4286	27													>jgi|Phchr2|3039364|estExt_Genemark1.C_8_t10308	11.7	MPVTPVSDINEFHQIIAKDTYTVFDFWAQWCGPCKVISPIFEKLSEQFPAVEFYKVDVDAAEAISQELSIRAMPTFILFKNGQKVKEVVGANPAALQQLLASTQA	AGR57_8488T0	thioredoxin
S1S2	Phchr2|3032721|gm1.10938_g	94.2 (M.expect:0.0,M.score:94.2,M.siglimit:45.0)	3	11.9048	24	224.1 (M.expect:0.0,M.score:224.1,M.siglimit:45.0)	6	26.1905	16									>jgi|Phchr2|3032721|gm1.10938_g	18.8383	MLLYEDIITGDEMFSDAFPIKEVDGIVYEVDCAMVTVKAGADVDIGANPSAEEQDEGVEDGAITVNNVVHSFRLQSTQFDKKSYLTYLKDYMKAIKAKLQETSPDQVEAFEKGAQAFAKKIVGNFKNYEFYTGESMNPEGMVALLDYREDGTTPYITFWKHGLKQVKL	AGR57_14597T0	Translationally controlled tumour-associated TCTP
S1S2S4S5	Phchr2|127396|Phchr1.e_gwh2.3.169.1	188.8 (M.expect:0.0,M.score:188.8,M.siglimit:45.0)	5	6.54339	13	225.5 (M.expect:0.0,M.score:225.5,M.siglimit:45.0)	6	8.96159	15	141.3 (M.expect:0.0,M.score:141.3,M.siglimit:45.0)	5	7.68137	28	262.3 (M.expect:0.0,M.score:262.3,M.siglimit:45.0)	9	9.38834	17	>jgi|Phchr2|127396|Phchr1.e_gwh2.3.169.1	73.935	MRSLGFLLAVVSLSSYVSGFTGGHRDIFHDEYGREVRRDQELRRRNIVYGGSIASSYDFVIVGGGTAGLAIAARLSEDSNHTVLVLEAGDTGDAVASSIDIPGNAYYSSLLGSSYDWNYQTVAQPGAANRQITWPRGKVLGGSSAVNGLYAVRPSKLEVDTWASMIPGGDKWNWNSLFASMKKSENFTAPSPDIQAEGNIMYDPSSHGTSGPVHVSYPGYILPVVGNWTQTLVDIGIPFSPDANGGDGWGGFIATSTINPSNWTRSYSRSAYIDPLPPRPNLDILANSTVTRLIFAAGSPQNNLSVNSVEFAASRNAPRQTVNVTKEVILAGGAIGSPQVLMLSGVGPSDVLKAAGVPVNLNLPGVGQHLQDHISTQVTFQTSDDTAASLHAANATDLP…	AGR57_4013T0	GMC oxidoreductase
S1S2S4S5	Phchr2|2594256|CE1594256_337878	849.0 (M.expect:0.0,M.score:849.0,M.siglimit:45.0)	16	14.5386	3	741.9 (M.expect:0.0,M.score:741.9,M.siglimit:45.0)	14	14.5386	4	647.4 (M.expect:0.0,M.score:647.4,M.siglimit:45.0)	15	14.2857	3	907.5 (M.expect:0.0,M.score:907.5,M.siglimit:45.0)	17	20.1011	3	>jgi|Phchr2|2594256|CE1594256_337878	82.6848	MVLKKISTALALAGLAHASSHMIMGGLQPIAYERLDPIVNPGVVSGHLHAFMGANNIDRNANYAQNRNAKCTSVPFQDVDKSSYWLPTLQYQDPNTHTFQIMKPSVNIYYFFDRNGPGEKVHAFPQGLRMVAGNPMRDTYNASNFADQAVSFVCLDYSGTVSNDPAYAERKDIFFPDINKCKDGIRLQVFFPQCWDGVNLDSADHKSHMAYPIDNYNGGRCPASHPVHTVAIFYEQIVPVSQYPYWGEGAYVLSTGDTTGLTYHADFLMGWDQDVLQDAVDNCHDMNGDITKCPVLVPYINQAEASACTLDAEVVDEPVGFGSPIPALPGCNPVRSDFSSPASCPGLATPGFMQSVVDLTPGWTDMGCIAEGTNGRALTGASTKSPNMTLNYCAGYCGA…	AGR57_7695T0	WSC-domain containing protein
S1S2S4S5	Phchr2|2911725|e_gw1.10.704.1	800.4 (M.expect:0.0,M.score:800.4,M.siglimit:45.0)	14	25.9197	5	468.9 (M.expect:0.0,M.score:468.9,M.siglimit:45.0)	9	16.2207	7	930.6 (M.expect:0.0,M.score:930.6,M.siglimit:45.0)	21	32.2742	1	360.2 (M.expect:0.0,M.score:360.2,M.siglimit:45.0)	8	15.3846	10	>jgi|Phchr2|2911725|e_gw1.10.704.1	63.4533	MALALRPVFASLITLLTATLANAALYTDASQLPDNTYDFVVVGAGTAGNVMAARLSENPKFKVLVIEAGISNEGVRNVEVPFLATQNIPATPVTWNYTTVPQAGLDNRTVAYPRGRVLGGSSSINFLAYTRGSDAEFDRWANLTGDEGWSWANLLPYYLKNARLVPPADHHNTSGEVIPADHGYGPLEMSLPGFPTTADQKVVATTQVNGSLFPYNIDLNSGNSVGIGLIQSTIGHGERSSSATAYLEPALNRPNLHLLIENTVTRLVSTKGSNGVPTFTGVEFAASASAPRHTVTVKKEIILSAGSIGTPQILLLSGVGNKTDLASIGIPSVVDLPDVGQNLKDHPILSNYWQVTMNDTFDDVYRDTSVFNAKLAQWQSSRTGLFADSPTNALGFLRI…	AGR57_9770T0 or AGR57_10156T0	GMC oxidoreductase
S1S2S4S5	Phchr2|2944001|estExt_Genewise1Plus.C_1_t30280	123.6 (M.expect:0.0,M.score:123.6,M.siglimit:45.0)	4	6.4915	19	155.6 (M.expect:0.0,M.score:155.6,M.siglimit:45.0)	4	7.72798	23	152.4 (M.expect:0.0,M.score:152.4,M.siglimit:45.0)	5	8.19165	25	232.9 (M.expect:0.0,M.score:232.9,M.siglimit:45.0)	7	7.88253	21	>jgi|Phchr2|2944001|estExt_Genewise1Plus.C_1_t30280	70.5539	MSTSKAIGIDLGTTYSCVGVWQNDRVEIIANDQGNRTTPSYVSFSDNERLIGDAAKNQVAMNPHNTVFDAKRLIGRKFDDPEVQADMKHFPFKVINKGGKPYIEVQYRGETKQFSPEEISSMVLLKMKETAEAYLGQTVTNAVVTVPAYFNDSQRQATKDAGTISGLNVLRIINEPTAAAIAYGLDKKTQGERNVLIFDLGGGTFDVSLLTIEEGIFEVKATAGDTHLGGEDFDNRLVNHFVQEFKRKYKKDLSSNPRALRRLRTACERAKRTLSSATQTSIEIDSLFEGIDFYTSLTRARFEELCQDLFRSTLEPVEKVLRDSKIDKGNVHEIVLVGGSTRIPRIQKLVSDFFNGKEPNKSINPDEAVAYGAAVQAAILSGDTSEKTQDLLLLDVAPL…	AGR57_692T0	heat shock cognate 70
S1S2S4S5	Phchr2|2949697|estExt_Genewise1Plus.C_4_t20021	264.6 (M.expect:0.0,M.score:264.6,M.siglimit:45.0)	7	16.4524	11	202.3 (M.expect:0.0,M.score:202.3,M.siglimit:45.0)	4	9.51157	17	191.9 (M.expect:0.0,M.score:191.9,M.siglimit:45.0)	5	12.3393	18	267.1 (M.expect:0.0,M.score:267.1,M.siglimit:45.0)	7	17.4807	16	>jgi|Phchr2|2949697|estExt_Genewise1Plus.C_4_t20021	41.3966	MWGFNVTAQTYPYDNRPVVPLYNMPFSQWWFHNHLDHPPHPEDVVEFPAGGSTVLEISCDKGYTSEWPSSEGGDIRDPNSDLACPGQPTTAIHANNIDDAAGCALGIAYKSDVNDVQPEDFVIFSVIHTCPWFLKNEFKVPEKMPPCPNDMCICGFFWIHNPDSGGEQMYMNGFQCRITGDVGDQPIGKPGLPRQCGEDAASGHPANPSNCTVGPKNPFYWDQTERNNMFEGIYDAPTYSLRYDFPDGAQPNLFMDATIGGTPAPVQNNSPPPSSSPAPAPSDTPAPAASSPAAAAPPPADTPAPASTTPAAPPPPPPPSTEAAVTTSTSSIVSAVTEVASTPAASPVTTSAASGATQKCRPRNGKKKRSAVQRHLKKRLTQDGLSIAH	AGR57_4353T0	expressed protein
S1S2S4S5	Phchr2|2970935|fgenesh1_pg.12_#_119	1278.4 (M.expect:0.0,M.score:1278.4,M.siglimit:45.0)	32	29.0653	2	1313.1 (M.expect:0.0,M.score:1313.1,M.siglimit:45.0)	26	30.2177	1	1313.1 (M.expect:0.0,M.score:1313.1,M.siglimit:45.0)	26	30.2177	1	1413.3 (M.expect:0.0,M.score:1413.3,M.siglimit:45.0)	30	30.6018	1	>jgi|Phchr2|2970935|fgenesh1_pg.12_#_119	81.5134	MLSLLALTLGATSVLAQGAKGGEGHVGGSFEDGGNTQVSAMMLFLGNEDTVYILDKSEGNAAQINGHPAMGAVYDIHSRTATPIEVSSNPFCASGAHMPNGSWIAFGGNGAIGPKGEIGDTNNGAYDSSYGDLAGQTSVRVMNPLGCTGSDAVSSANCQWYDDPAVTHLQAMRWYSTAEAMGDGTVAVIGGYSNGGYINRNYPENTDPVWQGGASQPTYEFWPPRDGWKPPVMQFLVDAGGLNSYPLTYLLASGKMVLQANVSTILWDPNSGEEIPLPPMPDNLVRVYPASGANAMLPLTPANNYSQTVIFCGGNDMPDNAWGNYSWPFINTWEYPASPKCHRLEPEPQDGSAPAYVEDDPMPEGRTMGQFIHLPDGTMLVVNGGLNGTAGYSTMTLET…	AGR57_11239T0	Copper radical oxidase
S1S2S4S5	Phchr2|2974282|fgenesh1_kg.1_#_1039_#_Locus1139v1r	812.9 (M.expect:0.0,M.score:812.9,M.siglimit:45.0)	21	45.0331	4	861.3 (M.expect:0.0,M.score:861.3,M.siglimit:45.0)	21	50.9934	3	422.3 (M.expect:0.0,M.score:422.3,M.siglimit:45.0)	11	50.3311	6	703.4 (M.expect:0.0,M.score:703.4,M.siglimit:45.0)	20	45.0331	6	>jgi|Phchr2|2974282|fgenesh1_kg.1_#_1039_#_Locus1139v1rpkm251.85	16.6616	MSVNERTYIMVKPDGVQRGLVGNIISRFEQRGFKLVALKLVHASPEHLEKHYADLKGKPFFPGLIKYMASGPVVAMVWQGLDAVKTGRAMLGATNPLASAPGTIRGDFALAVGRNICHGSDSVENAEKEIQLWFPEGVVQYTNDNEKWVFE	AGR57_934T0	nucleoside diphosphate kinase
S1S2S4S5	Phchr2|2983395|fgenesh1_kg.8_#_809_#_Locus347v1rpk	399.5 (M.expect:0.0,M.score:399.5,M.siglimit:45.0)	9	24.1667	9	245.4 (M.expect:0.0,M.score:245.4,M.siglimit:45.0)	4	24.1667	12	216.6 (M.expect:0.0,M.score:216.6,M.siglimit:45.0)	4	24.1667	17	338.5 (M.expect:0.0,M.score:338.5,M.siglimit:45.0)	6	24.1667	12	>jgi|Phchr2|2983395|fgenesh1_kg.8_#_809_#_Locus347v1rpkm698.26	13.6648	MPSLEIKTNVKLDDPKKFVEEFSHFAAETLKKPLSYICVSYTHNEYMAWNGTFDPCFLLAVVSLDNITPETNEEYSKKLFGYVEEKLGVPGHRGYISFTDPGRDNLGHKKTTFGSIFGRK	AGR57_8675T0	Tautomerase/MIF
S1S2S4S5	Phchr2|2986625|fgenesh1_kg.12_#_367_#_Locus305v1rp	103.3 (M.expect:0.0,M.score:103.3,M.siglimit:45.0)	2	11.4094	22	192.3 (M.expect:0.0,M.score:192.3,M.siglimit:45.0)	2	12.7517	20	295.5 (M.expect:0.0,M.score:295.5,M.siglimit:45.0)	4	26.1745	14	94.7 (M.expect:0.0,M.score:94.7,M.siglimit:45.0)	1	9.39597	37	>jgi|Phchr2|2986625|fgenesh1_kg.12_#_367_#_Locus305v1rpkm751.42	16.7869	MADQLSEEQISEFKEAFSLFDKDGDGTITTKELGTVMRSLGQNPTEAELQDMINEVDADGNGTIDFPEFLTMMARKMRDTDSEEEIKEAFKVFDKDGNGYISAAELRHVMTNLGEKLSDTEVDEMIREADVDGDGQINYEEFVKMMLSK	AGR57_11369T0	calmodulin
S1S2S4S5	Phchr2|3022822|gm1.1039_g	307.1 (M.expect:0.0,M.score:307.1,M.siglimit:45.0)	8	13.0097	10	237.1 (M.expect:0.0,M.score:237.1,M.siglimit:45.0)	6	11.2621	13	296.1 (M.expect:0.0,M.score:296.1,M.siglimit:45.0)	9	12.8155	13	357.8 (M.expect:0.0,M.score:357.8,M.siglimit:45.0)	10	19.0291	11	>jgi|Phchr2|3022822|gm1.1039_g	54.7124	MLPKALLLLSLVAGALAQDGSVTGPTSSPEAAGYNCDPTKCQLPNCHCASTDPPGGLDPSVVPQFVVFTADDAVQSYTIDAVNQFLAHRKNPNGCTPKMTYYTSLNYTNYTLVTDWFVAGNEIADHTMTHVGSPGADQINGNLIALNALAGIPMSEIRGFRAPYLNYTPETLKLLAASDFLYDSSASAATPVTDPNTDAYWPYTLDYGMANDCLAVEGLCKGEPKIPGFWEVPMYAFFDKRGVNGVHLMDPWLDTANGESAVNDSATLEYMKATFTDHYHGKRQPIGLYTHPIHVATNYPGVAAPTSTINMINQFLDWAQNQQDVWIVSTGQLLDWVRNPVPASQLNNLPSFKCSTPQVDPSLKICNGIPQNEAGLLSHCDFPDFPFYTCYGCPVEPPT…	AGR57_1344T0	hypothetical protein
S1S2S4S5	Phchr2|3023151|gm1.1368_g	158.8 (M.expect:0.0,M.score:158.8,M.siglimit:45.0)	4	34.104	16	99.0 (M.expect:0.0,M.score:99.0,M.siglimit:45.0)	2	17.341	30	352.5 (M.expect:0.0,M.score:352.5,M.siglimit:45.0)	7	38.1503	10	235.8 (M.expect:0.0,M.score:235.8,M.siglimit:45.0)	7	45.0867	19	>jgi|Phchr2|3023151|gm1.1368_g	19.1058	MPNREAAVFDLSAPFQFSYQKICSPSPAVLLPPDLLLGHVAFSTSPRLQADLAKLILIGRLGKTPEVRTTRSDKEYVSYTVATTNYPPPPPNPDGTRPEASTSWHTILSFNPGANAYLRTLQKGWQVYVEANYELREADPAAEPDSPAAQRQILLRHESIRVLKRTSSSEPSS	AGR57_1754T0	expressed protein
S1S2S4S5	Phchr2|3024249|gm1.2466_g	518.0 (M.expect:0.0,M.score:518.0,M.siglimit:45.0)	9	31.4286	6	439.8 (M.expect:0.0,M.score:439.8,M.siglimit:45.0)	7	20	8	395.6 (M.expect:0.0,M.score:395.6,M.siglimit:45.0)	7	19.2857	8	762.7 (M.expect:0.0,M.score:762.7,M.siglimit:45.0)	13	37.1429	4	>jgi|Phchr2|3024249|gm1.2466_g	15.2327	MKLLAIATSALALAASVVAQPEALRFGTVSINPTTVKLGEAFTVHYNGTYAMWPPAFVDFYVQGTDHPNNFVQPQFLLARMSFPPTNNVRDVTFNTSLPNPSIVPNATYLVWAQVTYPIDQSTHSAFEYGGTSTTINIVS	AGR57_3156T0	hypothetical protein
S1S2S4S5	Phchr2|3029525|gm1.7742_g	81.0 (M.expect:0.0,M.score:81.0,M.siglimit:45.0)	4	4.94336	28	111.6 (M.expect:0.0,M.score:111.6,M.siglimit:45.0)	4	5.56128	28	178.1 (M.expect:0.0,M.score:178.1,M.siglimit:45.0)	5	6.1792	20	167.5 (M.expect:0.0,M.score:167.5,M.siglimit:45.0)	6	6.69413	24	>jgi|Phchr2|3029525|gm1.7742_g	105.988	MVSAVLAGLLLPALAFARAPSKLQRDALPHHFATRAPTLSLNVSSCPGYTLTALQETRTGLTAQLNLAGPECNAFGQDIASLTLEVTYDSDTRLHVNIFDTANSQFTIPSSVIDLPGKPSSVHTHTSDLVFNYEPAPFAFWITRRDAPDAQPLFDTRIASLPPTPIPPVIPADNSTALDGFPLVFEDQYLQLTSALPRGANIYGLGEVVASSGFRRDVGTDGGVGTVQTMWARDIADPVDQNVYGSHPIYLEHRYNATTHRSQTHGVFLYSAAGSDILLLTPPGSHVSLVEYRAIGGTLDFYFFSGPSPQKVIEQYGALVGLPTWQPAWAFGFHLCRWGYFNINETKEQVQRMREANIPLEVMWNDINLYHAVRDFTADPVSFPPEEMRAFIRELAANN…	AGR57_10346T0	Glycoside Hydrolase Family 31 protein
S1S2S4S5	Phchr2|3030014|gm1.8231_g	97.9 (M.expect:0.0,M.score:97.9,M.siglimit:45.0)	2	7.63636	23	234.1 (M.expect:0.0,M.score:234.1,M.siglimit:45.0)	4	18.9091	14	313.3 (M.expect:0.0,M.score:313.3,M.siglimit:45.0)	9	33.8182	12	290.8 (M.expect:0.0,M.score:290.8,M.siglimit:45.0)	7	23.2727	14	>jgi|Phchr2|3030014|gm1.8231_g	30.3602	MLITKTHYDVPTKLDANGRPIRIFVIAPNVPGYPNAKFPGVVVFSEIYQVTGPVERFAGQIASQGFVVACPSTYHEFEGPEPIPYDTEGTDRGNRYKIEKELAAYDEDATLAIDLLCSLKNCNGRIAATGMCLGGHLAFRAAYDPRVLSSVCFFATDIHSATLGKGKNDNSLARVREGGMAGKGELVMIFGKQDTHVPREGRDLIRKTLEDANVPVSFLEVQAQHAFIRDEQSKGRWDAALTRSMFTFMMEVFERTVGRDLGERVSGNEKIEHVC	AGR57_10939T0	dienelactone hydrolase
S1S2S4S5	Phchr2|3043383|estExt_Genemark1.C_230012	84.8 (M.expect:0.0,M.score:84.8,M.siglimit:45.0)	3	5.48128	26	182.9 (M.expect:0.0,M.score:182.9,M.siglimit:45.0)	6	8.28877	21	96.4 (M.expect:0.0,M.score:96.4,M.siglimit:45.0)	4	3.20856	37	95.1 (M.expect:0.0,M.score:95.1,M.siglimit:45.0)	4	6.41711	36	>jgi|Phchr2|3043383|estExt_Genemark1.C_230012	82.2476	MTVLTHPSIRDGWFREISSQWPGQAMTLKVRKILHVEKSLYQDVLVFESETYGNVLVLDGVIQCTERDEFSYQEMIAHLPLASHPNPEKVLVIGGGDGGVVREVLKHPSVKNVVLCDIDEAVVRVSRQFLPHMSALLDDPRVTVYIGDGFKFLADNTSTYDVIVTDSSDPVGPAESLFQKPYFELLHGALAPGGHIATQAECLWIHLNLIKELVDTVGKIFPVTEYAYTTIPTYPSGQIGFLVCSKEAGRNLREPLRQVAPTRYYNDKVHRAAFVLPEFGRALLEDGKDVRPVFGSAVTSAKPAKKILLLGSGFVAKPAAEYIVRDSSNHLTVACRHVETAKEFISDLRNSTAIALDVNDTAALEKAVAEHDLVISLIPYTYHADVIKAAIKGKTHVVT…	AGR57_14748T0	saccharopine dehydrogenase
S1S2S4S5	Phchr2|4931|Phchr1.fgenesh1_pg.C_scaffold_8000106	1328.1 (M.expect:0.0,M.score:1328.1,M.siglimit:45.0)	32	39.4595	1	1084.0 (M.expect:0.0,M.score:1084.0,M.siglimit:45.0)	23	29.7297	2	592.8 (M.expect:0.0,M.score:592.8,M.siglimit:45.0)	13	24.5946	4	1378.8 (M.expect:0.0,M.score:1378.8,M.siglimit:45.0)	28	38.6486	2	>jgi|Phchr2|4931|Phchr1.fgenesh1_pg.C_scaffold_8000106	38.4925	MSRAALSVLLAFAAAAVAQQDPPDSVPLANKHFDYPGGIPYRADEYNGIRGTQSGYNLCNSTTEGPDSLCQTAFINNIDDWCVWAPAKGPTTIGDSEGEEVAWCTKPGRGTRLIPAGAITGVQFLKAKSYLEVLAFIDQTKLNLTPEDYGGELDPHGRDLRGNPIGGIVYSNNLPMSGTGDNNTYTQVIEWHNFIGANFSCFKACDPKDPDAPNYCYNRLDRVGVSYVCPNQAKNGVFEVCESDNQDFVGVYTVDGVTSTYTQPDEDVPITTMPYTANIPASSNCVTYQSTDLFTALPTVSSSPSANAAPSGPTPTGSRAGGSGPAATGRGSSTVSGAAPTGGSATGGAASLQVSAFGALAGIVSVALFL	AGR57_8216T0	hypothetical protein
S1S2S5	Phchr2|1424481|CE424481_75252	179.4 (M.expect:0.0,M.score:179.4,M.siglimit:45.0)	3	39.6825	14	268.3 (M.expect:0.0,M.score:268.3,M.siglimit:45.0)	5	19.8413	11					361.3 (M.expect:0.0,M.score:361.3,M.siglimit:45.0)	6	39.6825	9	>jgi|Phchr2|1424481|CE424481_75252	13.373	MSWQAYVDTNLIGTGKVSQAAILGQQGGVWATSSGFNLSPDEQKAVIAAYTNPEAVRATGIRLAGQKYFTLQANERSIYGKKGTDGCVLVKTKQAILVAVSKEPIQAQEAINVVEALGDYLISVGY	AGR57_11413T0	profilin
S1S2S5	Phchr2|2907101|e_gw1.7.1286.1	93.2 (M.expect:0.0,M.score:93.2,M.siglimit:45.0)	3	36.4486	25	148.1 (M.expect:0.0,M.score:148.1,M.siglimit:45.0)	3	37.3832	24					114.2 (M.expect:0.0,M.score:114.2,M.siglimit:45.0)	2	36.4486	35	>jgi|Phchr2|2907101|e_gw1.7.1286.1	11.4282	QAAQATFKSIKAVVPLLDRVLVQKFKPETKTASGIFLPTSVTSNPLPEATVIAVGPGAPNKDGKLIPTNVKAGDRVLLPGWGGNSIKVGEEEYYLYKDSEILAKIEE	AGR57_7228T0	Chaperonin Cpn10
S1S4	Phchr2|2912744|e_gw1.11.700.1	117.7 (M.expect:0.0,M.score:117.7,M.siglimit:45.0)	1	2.56696	20					246.8 (M.expect:0.0,M.score:246.8,M.siglimit:45.0)	3	7.36607	15					>jgi|Phchr2|2912744|e_gw1.11.700.1	98.919	MASSMEFTDKTQETLAAATQIAKDYANSQVHPAHIAFALLNEGAGTQGSHSLFTSVIQKAGGDPVAVQRALQKIIVRLPAQQPAPEEVNLGPAAMKVLREAQSIQKTMHDSYIAQDHLLLATIKDPSIAQVLKEAGLTEAALKTQIDSVRGNRRVDSKNAEQGFDALNKYATDLTALAAEGKIDPVIGRDNEIRRVIRILCRRTKNNPVLIGEPGVGKTSIAEGLAQRIVNRDVPASLLGRLYSLDMGALMAGAKYKGEYEERIKSVLNEVEKAADEGTGIILFIDELHLIMAGSGSEGGGMDAANLFKPLLARGKLRCIGATTLAEYRKYIEKDAALERRFAQVLVNEPSVPETISILRGIREKYEVHHGVRILDGALIQAATLAHRYLTSRRLPDSA…	AGR57_10886T0	hypothetical protein
S1S4	Phchr2|3003339|fgenesh1_pm.4_#_336	148.4 (M.expect:0.0,M.score:148.4,M.siglimit:45.0)	3	8.56031	17					329.8 (M.expect:0.0,M.score:329.8,M.siglimit:45.0)	9	19.4553	11					>jgi|Phchr2|3003339|fgenesh1_pm.4_#_336	26.8442	MKAASTLLAASLVAVASARTFTVYNGCPFTIWPAMFTDLNVGTAVPNYPTGWEAGAYTAVSFTVPDNWKAGRIWGRRNCDFSNPNPATQCADGGCNGGLLCDPHTGTGVPPATVAEFTLQGDGNLDYYDVSLVDGYNLPMRIDNNKGCGVASCPVDLGPNCPAPLKGPFDSTGFPVGCRSACEANLDGNQANSPNCCSGQYDTAATCPPSGVAYYSYFKGNCPNAYAYAYDESSGTALWTCNSGLAADYTITFCPPN	AGR57_4918T0	thaumatin-like protein
S1S4S5	Phchr2|2880210|gw1.5.1025.1	200.9 (M.expect:0.0,M.score:200.9,M.siglimit:45.0)	4	27.0833	12					163.5 (M.expect:0.0,M.score:163.5,M.siglimit:45.0)	4	25	24	144.2 (M.expect:0.0,M.score:144.2,M.siglimit:45.0)	2	23.9583	27	>jgi|Phchr2|2880210|gw1.5.1025.1	10.8855	KKDVYVPKVLYPHSGTVWYSGQRHNVTWDNSNPPKQISNGAFILLRQNNYEMPVVLAHDFDLRAGRVEVTVPDVITGNFSIVLFGDSGNWSEDFLI	AGR57_6022T0	hypothetical protein
S1S4S5	Phchr2|2962130|estExt_Genewise1Plus.C_16_t10012	497.7 (M.expect:0.0,M.score:497.7,M.siglimit:45.0)	6	39.3103	7					80.3 (M.expect:0.0,M.score:80.3,M.siglimit:45.0)	2	14.4828	39	307.6 (M.expect:0.0,M.score:307.6,M.siglimit:45.0)	4	26.8966	13	>jgi|Phchr2|2962130|estExt_Genewise1Plus.C_16_t10012	14.7381	MKFFAAVTALVFAASAALAAPSTTTTVTVSYDETYDNANGSLATVACSDGPNGMLTKGFTTFGSLPHFPNIGGAAVIPGFNSDQCGTCWKLTYNGASVNVIAIDHAQAGFNIALGAMNTLTNNNAVFLGRVNAQAEQVAASECGL	AGR57_13074T0	Cerato-platanin
S1S5	Phchr2|2977722|fgenesh1_kg.3_#_1099_#_Locus215v1rp	495.6 (M.expect:0.0,M.score:495.6,M.siglimit:45.0)	9	37.1069	8									758.2 (M.expect:0.0,M.score:758.2,M.siglimit:45.0)	15	45.283	5	>jgi|Phchr2|2977722|fgenesh1_kg.3_#_1099_#_Locus215v1rpkm936.65	18.1078	MQIFVKTLTGKTITLEVESSDTIDNVKAKIQDKEGIPPDQQRLIFAGKQLEDGRTLSDYNIQKESTLHLVLRLRGGAKKRKKKQYSTPKKIKHKRKKVKMSILKYYKVDSDGKIKRLRRECPSAECGAGIFMAFHKDRQYCGKCGLTYTFQPGSKPPAV	AGR57_3847T0	ubiquitin-40S ribosomal protein S31 fusion protein
S1S5	Phchr2|3020803|estExt_fgenesh1_pg.C_160087	162.3 (M.expect:0.0,M.score:162.3,M.siglimit:45.0)	3	20.5357	15									420.0 (M.expect:0.0,M.score:420.0,M.siglimit:45.0)	6	22.3214	8	>jgi|Phchr2|3020803|estExt_fgenesh1_pg.C_160087	21.9516	MFTTLVSAATVLSALAIRGASAQDAFTIDTPVMTQCQDVHVTWSGGQAPYNLLIVPSDAPCDQVLVDLGDHQGKSITWNVGLPAGTQLMLSLADANEDEAWSGTITVGGNSDSSCLAPASSAAPSSSADASVTPSSSVDSSVAPADAQPTPATTLTVAPDYNTPAGGSPTDTASDSTSTDDAAIPIGAANAGVLPGGSNGASASHKIGGSVLALAAVAAFFVSM	AGR57_13218T0	hypothetical protein
S2	Phchr2|2877539|gw1.20.121.1					82.2 (M.expect:0.0,M.score:82.2,M.siglimit:45.0)	1	16.25	32									>jgi|Phchr2|2877539|gw1.20.121.1	8.72343	HTKPNTDSDWLATALSVLLNTPHTVPPDASPLLPGERTPHDEFSARFDEVFAPGAHGFVGQHPVDRAGLKDLLLGLHSRW	AGR57_14241T0	expressed protein
S2	Phchr2|2917948|e_gw1.17.73.1					114.3 (M.expect:0.0,M.score:114.3,M.siglimit:45.0)	4	14.9856	27									>jgi|Phchr2|2917948|e_gw1.17.73.1	38.9388	MSKPMRVQVEEYILDLQERIVSALEKLDPNAPPFKRDSWVRAQGGKGLSCVFAVPEASHSDATAPVSVLEKAGVNISVVHGSLPPAAIKQMRVEHSSIPYDPNATAALPFFASGISLVIHPRNPHAPTVHANYRYFEITESEDKEAGPGRVIAWWFGGGCDLTPSYLYTEDAVHFHKTIKDACDPFGAGIYPAFKKWCDEYFFIPHRQEARGIGGIFFDDLCDQPHARLGADVARPKTPEEIFAFVRSAGDAFIPSYIPILERRINTPFTPRERRWQLIRRGRYVEFNLVYDRGTKFGLATPGARIESILMSLPETARWEYMSELGTEEGTEEEKLVKVLKTPAQWV	AGR57_13478T0	coproporphyrinogen III oxidase
S2	Phchr2|3041578|estExt_Genemark1.C_130191					84.4 (M.expect:0.0,M.score:84.4,M.siglimit:45.0)	2	7.38255	31									>jgi|Phchr2|3041578|estExt_Genemark1.C_130191	16.1932	MTSSDQPATPEWLSEKLSELLKSPYIHFTQPKIPNLHIRMGPGPIDLFSTRFSNMFTQDATGVLSGQEVDKDGLKQGLLALQKKINANSVKSEDVAVAQGYETATKMTFAAKESDDQVEVSASASVREEGGTQRIRALRLDGDSALFTA	AGR57_11844T0	expressed protein
S2S4	Phchr2|2872498|gw1.18.143.1					735.7 (M.expect:0.0,M.score:735.7,M.siglimit:45.0)	15	61.25	5	442.8 (M.expect:0.0,M.score:442.8,M.siglimit:45.0)	10	61.25	5					>jgi|Phchr2|2872498|gw1.18.143.1	8.94387	FVKTLTGKTITLEVESSDTIDNVKAKIQDKEGIPPDQQRLIFAGKQLEDGRTLSDYNIQKESTLHLVLRLRGGIIEPSLK	AGR57_13894T0	Ubiquitin
S2S4S5	Phchr2|2904689|e_gw1.5.1328.1					376.5 (M.expect:0.0,M.score:376.5,M.siglimit:45.0)	6	26.3566	10	244.3 (M.expect:0.0,M.score:244.3,M.siglimit:45.0)	4	22.093	16	245.0 (M.expect:0.0,M.score:245.0,M.siglimit:45.0)	5	23.6434	18	>jgi|Phchr2|2904689|e_gw1.5.1328.1	27.1532	MFVTTLFVQALLATAALAVPSSRERYEARVARRSGGLRASHPRISNETHPEYSSNWAGAVYNSARGTYKSVTATFTVPTPKAPSGSSSRTEYSASAWVGIDGDTCGNAILQTGVDFNVQGNSVSYDAWYEWYPDYAYDFSGISFSPGDSVTLTVTASSTTSGTAVITNNSKGKTVTKQITSRSALCEQDAEWIVEDFEEGNSLVPFANFGTVTFTGASAKTASGSVGPGSANTIDIEQNGRVLTSVSTSGSSVTVSYV	AGR57_6027T0	hypothetical protein
S2S4S5	Phchr2|2966483|fgenesh1_pg.3_#_121					169.5 (M.expect:0.0,M.score:169.5,M.siglimit:45.0)	2	19.1489	22	187.1 (M.expect:0.0,M.score:187.1,M.siglimit:45.0)	2	19.1489	19	230.4 (M.expect:0.0,M.score:230.4,M.siglimit:45.0)	3	19.1489	22	>jgi|Phchr2|2966483|fgenesh1_pg.3_#_121	15.4738	MKLFALAASALALAASVVAQPEALRFGTVSINPTTVKPGQPFTVHYNGTYARHPPAFLDVYIQGIDYPNNFVQPQYLLQRTAFPPTNSVRDVTFNTVLPNQEWAQNANYTIWAFITYPIDTSTNPALEYGGTSTGIIIDQS	AGR57_3144T0	hypothetical protein
S2S4S5	Phchr2|2990363|fgenesh1_kg.22_#_69_#_Locus6637v2rp					415.0 (M.expect:0.0,M.score:415.0,M.siglimit:45.0)	9	13.894	9	168.1 (M.expect:0.0,M.score:168.1,M.siglimit:45.0)	5	10.4205	23	286.7 (M.expect:0.0,M.score:286.7,M.siglimit:45.0)	9	14.6252	15	>jgi|Phchr2|2990363|fgenesh1_kg.22_#_69_#_Locus6637v2rpkm8.09	59.7937	MTTPQLAAFKVPEIANEPMRPYGPGSPERKALQEAVAQMEKELPFEVPCIVNGKPVKTGKLQKQPIPSDHARHLCTYHEADEATVKAAIDGALAAKAEWEAMPWSDRAAIFLKAADLVSGKYRYKLMAATMLGQGKNAWQAEIDAAAELTDFLRFGVKYVEELYSIQPPKNAPGSWNRLEYRALEGFVFAVSPFNFTAIGGNLVATPALVGNTVVWKPSPAATYSNYIVYKILEEAGVPPGVVQFVPGPPAEVCAQVLAHPSFAALHFTGSTFVFKKLWKDVAANLDTYRSYPRLVGETGGKNFHLIHSSAELKNAVMQSVRGAFEYQGQKCSALSRLYIASSLWNNGFKEQLLTEVAKLKVGPPQDWTNFIGPVIGRPAYDKIISYIQKAKEAGGEVL…	AGR57_14636T0	delta-1-pyrroline-5-carboxylate dehydrogenase
S2S5	Phchr2|2623086|CE1623086_258315					106.2 (M.expect:0.0,M.score:106.2,M.siglimit:45.0)	2	10.7914	29					178.0 (M.expect:0.0,M.score:178.0,M.siglimit:45.0)	4	15.8273	23	>jgi|Phchr2|2623086|CE1623086_258315	29.8102	MLSPALVAFVLPLLVHGQTYSATYLPSNAPPTTEEGQTGTNKCGTGSSQTSMCQNVYINGVDDFCIFAPPEPGPGSVIGNTERIEVAWCIKPGYGTRLIPDGAITGAHFVQTPDYVQVTGVGDLTKINIPQGDAGGELDPHGADGNGNPIGGLVFSQAFGQLQQLHEWTNFVSFNEFCIRGCKDGPNAPRLCQHIYDVMGCFWNMPGNYDAGVFEDCKGDTGEPMGVYGTSTFHQGDPSTPVFVRCRIVVPFVRECTDQRTFRSCVRSVVARVAHADV	AGR57_7954T0	hypothetical protein
S2S5	Phchr2|2978284|fgenesh1_kg.4_#_324_#_Locus1409v1rp					125.2 (M.expect:0.0,M.score:125.2,M.siglimit:45.0)	2	26.9231	26					126.8 (M.expect:0.0,M.score:126.8,M.siglimit:45.0)	2	26.9231	33	>jgi|Phchr2|2978284|fgenesh1_kg.4_#_324_#_Locus1409v1rpkm204.53	11.7079	MSQAQFEKATSIVQSLPKDGPIKPSQDDQLFFYSHYKQATIGDVNTARPGMLDFVGKAKWDAWKKLEGTSKEQAMKAYVEKLLEILRAADNEDAKKYISEIESA	AGR57_4306T0	Acyl-CoA-binding protein
S2S5	Phchr2|2980732|fgenesh1_kg.6_#_320_#_Locus3900v1rp					126.8 (M.expect:0.0,M.score:126.8,M.siglimit:45.0)	2	18.1818	25					126.9 (M.expect:0.0,M.score:126.9,M.siglimit:45.0)	2	18.1818	32	>jgi|Phchr2|2980732|fgenesh1_kg.6_#_320_#_Locus3900v1rpkm65.78	16.8033	MKAVLSSLLFCAVALGASVMPSKRQSSGGSVVVTVFNGADAIGNLFVAGFGETATVVRGADTLFHLTGEPGELVASIDGNPIAFLDFQPGGDACIGDGNLVFTLDPPGTCAFQGRFIALQPDGKLVVFDNPHGSFQVCGADQTVAFRSAESAGAEGCQDVRLVMA	AGR57_6418T0	hypothetical protein
S2S5	Phchr2|2986615|fgenesh1_kg.12_#_357_#_Locus736v1rp					201.7 (M.expect:0.0,M.score:201.7,M.siglimit:45.0)	7	18.9602	18					159.0 (M.expect:0.0,M.score:159.0,M.siglimit:45.0)	7	15.5963	26	>jgi|Phchr2|2986615|fgenesh1_kg.12_#_357_#_Locus736v1rpkm381.74	36.1699	MTTSLDALKQTGTVVVSDSGDFESIDVYKPQDATTNPSLILQAANKPAYQRLIDNAVKFGKEKGGDLENQTNAAMDRLLVEFGKEILAIIPGRVSTEVDARLSFDKEGTKAKAKELIALYESVGIKKDRILIKIASTWEGIQAARELERDDGIHCNLTLLFGFPQAVACAEAGVTLISPFVGRILDWYKKNKPGPDYVGDNDPGVQSVKKIFNYYKQYGYKTIVMGASFRNTGEIKALAGVDFLTIAPALLEELKNDTEPVPKKLDADAARTQAEKIPRVSYIDNEPEFRWALLQDQMAFDKLHEGIKKFAEDGETLKKLLREKLSA	AGR57_11360T0	transaldolase
S2S5	Phchr2|3001068|fgenesh1_pm.1_#_139					192.3 (M.expect:0.0,M.score:192.3,M.siglimit:45.0)	6	25.3275	19					234.5 (M.expect:0.0,M.score:234.5,M.siglimit:45.0)	9	32.7511	20	>jgi|Phchr2|3001068|fgenesh1_pm.1_#_139	24.2206	MAAAAFLRQGKKIVAIGRNYADHVKELNNAIPREPFFFLKPTTSYLPSGGNVEIPRGIVAHHEVELGLVIGRRGRDIAQADADAYIAGYALAVDMTARNLQEEVKRKGLPWSAVKGFDTFTPVSAFVPRAAVADAHALTLSLQINGALKQHGSTADMIFRIPRLVEHVSSIMTLEEGDLILTGTPSGIGPVAAGDAVECALADASGNTLATLTFGAVDRVGGYHYQAAS	AGR57_295T0	hypothetical protein
S2S5	Phchr2|3004864|fgenesh1_pm.8_#_92					676.0 (M.expect:0.0,M.score:676.0,M.siglimit:45.0)	15	92.5926	6					682.9 (M.expect:0.0,M.score:682.9,M.siglimit:45.0)	13	86.1111	7	>jgi|Phchr2|3004864|fgenesh1_pm.8_#_92	11.499	MGVTVEVLSPGDGKTFPKKGDRVSIHYVGTLLDGTKFDSSRDRGAPFQTEIGVGKVIKGWDEGVPQLSVGTKAILTASPDYAYGARGFPPIIPPNSTLKFEVELLSIN	AGR57_8308T0	peptidyl-prolyl cis-trans isomerase
S4	Phchr2|123932|Phchr1.e_gwh2.6.131.1									122.3 (M.expect:0.0,M.score:122.3,M.siglimit:45.0)	4	6.32479	32					>jgi|Phchr2|123932|Phchr1.e_gwh2.6.131.1	62.5673	MAQVIVVGGGLAGLSAAHTLLERGANVLLLDKQPFMGGNSTKATSGINGAGTQTQQELGIPDNAKIFFEDTKRSARELARDDLIRVLTGRSGDAVNWLQDKFGLDLSKVARLGGHSQPRTHRGSAQFPGMVITYAQMERLEDLSTEIPDRVQIKKKARVTKLVKDESGAVIGVEYVHNGKTETAYGPVILATGGYAADFTENSLLKKYRPEYYNLPTTNGDHCTGDGQKLALEIGASAIDLEKVQVHPTGLVDPNEPDAKVKFLAAEALRGVGGLLLDNQGQRFVDELQHRDYVTGKMWENGKYPIRLVLNGQASKEIEWHCKHYVGRGLMKRFESGEALAKEIGIPPEQLKKTFDDYNQAVRTKKDPFGKKFFASGEWSMNDIFNVAIMTPVLHYTMG…	AGR57_7057T0	fumarate reductase
S4	Phchr2|134660|Phchr1.e_gww2.11.220.1									129.2 (M.expect:0.0,M.score:129.2,M.siglimit:45.0)	4	3.69565	31					>jgi|Phchr2|134660|Phchr1.e_gww2.11.220.1	50.0523	MGKEKTHVNVVVIGHVDSGKSTTTGHLIYKCGGIDKRTIEKFEKEAAELGKGSFKYAWVLDKLKAERERGITIDIALWKFETPKYMVTVIDAPGHRDFIKNMITGTSQADCAILIIAGGTGEFEAGISKDGQTREHALLAFTLGVRQLIVAVNKMDTTKWSEDRFNEIVKETSTFIKKVGYNPKAVAFVPISGWHGDNMLEESTNMPWYKGWTKETKAGVVKGKTLLDAIDAIEPPVRPSDKPLRLPLQDVYKIGGIGTVPVGRVETGIIKAGMVVTFAPVGVTTEVKSVEMHHEQLEQGVPGDNVGFNVKNVSVKDIRRGNVASDSKNDPAKEAASFNAQVIILNHPGQIGAGYAPVLDCHTAHIACKFAELIEKIDRRTGKSIEANPKFVKSGDACI…	AGR57_10941T0	translation elongation factor 1a
S4	Phchr2|2600149|CE1600149_198047									136.4 (M.expect:0.0,M.score:136.4,M.siglimit:45.0)	2	9.20398	29					>jgi|Phchr2|2600149|CE1600149_198047	44.666	MGGVSIPVCKREIWSVGGVRPLLQISSLRTHLIGPRQRSPDGCGKASTIEMHVYTSLARRDGPRLAATRVDRVGTPRTWRVLFVRTKHRLWKFRLGARPSHAERSRGSPPRALRIPTFIPSFFSVHDHSQKQTTTTMSAIRALRQVAGPSSRMLAARGAARSVARAALPALRTPLVAPARAFSVSPRRLGEGATDVSLAQKLAEELQYEKEAAAPAEPDFLKAFKAQGVWQIEDVPGNDEVTLTRKFGNETIRLMFSIADIQAEQEADFEELEESEEASEDQPVHSYPIRCSFAITKASAPGALTIDAMCQDGTFITDNISFYGDAQTGTELTAEADWKRRGLYIGPQFDTLDVSVQEEFEKFLQERGINDALAVFVPEYAEYKEQKEYVGWLQNVKKF…	AGR57_7740T0	glycoprotein
S4	Phchr2|2915237|e_gw1.13.413.1									99.3 (M.expect:0.0,M.score:99.3,M.siglimit:45.0)	1	3.79147	36					>jgi|Phchr2|2915237|e_gw1.13.413.1	46.5216	MLGRVASLSILTLGLLSRLALGDNPINAGFPYGSQKVRGVNLGGWLVLEPWITPSLFDNTGNPNIVDEWTFCQLQDRNTAMGVLTNHWNTWITEADFAAIAAAGLNHVRVPIGYWAFETGPGEPYCTGQLPYLQKAVTWAGNHGLKVIVDLHGAPGSQNGFDNSGHRISYPGWHSNSTNVARTDAIIKRIASMFAGQENVVPIIAPLNEPAGFYGQDVLNVVRQYWYDSYGNIRFPYGTSQQSNTVVLLHDAFQPLSYWQGFQTPPNWQGVAMDTHIYQMFSQDEVSRSYQDHISAACAYGSSLSSFDLWVIVGEWTPAQTDCAKYLNGRGVGARYDGSYPGSSYVGSCNGLTGSASSFSASYKTFLRQYWEAQVITFEKGAGWIQWTWKAENADDWSY…	AGR57_11735T0	Glycoside Hydrolase Family 5 protein
S4	Phchr2|2915771|e_gw1.14.304.1									113.1 (M.expect:0.0,M.score:113.1,M.siglimit:45.0)	3	5.50239	33					>jgi|Phchr2|2915771|e_gw1.14.304.1	43.9418	MFCKASLLTVALALLASASPVVQDSGIRIPLEKRGSLTRPDGTFDHEKALLHSVKTHNKYQNNLRNLLKNSGKLPEGAEIREFKTVPAELQKRATGSEALTDEEDDLEWAGTISIGTPAQSFLIDFDTGSSDLWVPSSSCTSSTCRSKNKYTASRSSTGTRRSGSFSIQYGDGSTVSGPVYTDSVTVAGLTANNQYFSPVTTLSSSFSGDPIDGILGLAYPAISNLGATPFFNTLINQGTVSAGVFGFKLASTGSELFLGGTDSSLYTGSIEYHAIDRSTGFWQARGASALVNGRAVVSNFETIIDSGTTIMYGPPSAVRTLYRSIPGSAVYDSSAGYYSYPCNSAPTVAFSWGGKSWTISAANFNLGTIGGGQCVGALAGQDLGLGSNVWLLGDSFMK…	AGR57_12626T0	acid protease
S4	Phchr2|2919778|e_gw1.25.62.1									170.2 (M.expect:0.0,M.score:170.2,M.siglimit:45.0)	2	3.58852	22					>jgi|Phchr2|2919778|e_gw1.25.62.1	43.6655	MFCKATLVSVALALLATASPVVQTPGISIELGERSTLTRADGTFDHEKAILHNIKTHNKYQKNLRNLAANKGSLPEGWEIKEFRTIPAALQKRATGSEPLTDEDDDEEWAGNISIGTPGQTFLIDFDTGSSDLWVPSSSCTSSTCKSKHKYTASSSSTSSKKSGTFSIEYGDGSTVSGPIYTDTVTVAGLTATGQTFSPVTTLSSSFSSDPIDGILGLAYPAISNLGANPFFNTLINEGKVSAGVFAFKLASSGSTLFLGGTDTSKYTGSIEYHAIDTSTGFWQAKGAKSVAGSKTPNTGFETIIDSGTTIMYGPPSAVKSFYAAIPGSAVYDSSEGYYSYPCSSLPTVGFSWGGKTWAITSANFNLGSVGNGQCVGALAGQDLGLGSNVWLLGDSFMK…	AGR57_14965T0	aspartic protease
S4	Phchr2|2983557|fgenesh1_kg.8_#_971_#_Locus3548v1rp									146.7 (M.expect:0.0,M.score:146.7,M.siglimit:45.0)	2	10.8108	27					>jgi|Phchr2|2983557|fgenesh1_kg.8_#_971_#_Locus3548v1rpkm74.01	27.2315	MKFAHLAPLVSLASLVSGRTFTVYNGCPFTIWPAIFTDLNVGSAVPNHVTGWEAPAYSTVSFSVPDNWKAGRIWARRNCDFSNPNPATQCADGGCNGGLQCDPHTGTGVPPATVAEFTLQGDGNLDYYDVSLVDGYNLPMRIDNDKGCGVASCPVDLGPNCPAPLKGPFDSTGFPVGCKSACVANLDGNPSNSANCCSGSHNTPATCPSSGVAYYSYFKSNCPNAYAYAYDESSGTALWTCNSALNANYQVTFCPPANW	AGR57_8808T0	thaumatin-like protein
S4	Phchr2|2983689|fgenesh1_kg.8_#_1103_#_Locus41v1rpk									82.3 (M.expect:0.0,M.score:82.3,M.siglimit:45.0)	3	8.53659	38					>jgi|Phchr2|2983689|fgenesh1_kg.8_#_1103_#_Locus41v1rpkm2161.26	35.2138	MATTTVHPESPSSRKIMVTAAETLAGRYLIDLLMTEPHRSRYLTLTAMCFSIEAAATFANYEGLNVVVYDENNKRALRGYMETWADTCMLIPPARADRAAVTRTLIDAARAAQHVRSLVLLSAAGCEYAEYNRQPRLRELVELEAAACAPGAAAPGFSACVVRAGFCAEHILLCSRASHAAGRIPLPIDDASRFAPVALADVVAVCAHCVTSGGPEGLAEGVRDEVLVVTGPELVSGRKLAEAASKNLGMELAFESVSDSQALQLLESEGPLLDQSEKELILEYYSLVRAGRTNYVSTAPMMLFFGHRGIHPGGLFMTYSALEEKLGL	AGR57_8896T0	NAD(P)-binding protein
S4	Phchr2|2990121|fgenesh1_kg.20_#_158_#_Locus13555v2									151.6 (M.expect:0.0,M.score:151.6,M.siglimit:45.0)	3	19.9367	26					>jgi|Phchr2|2990121|fgenesh1_kg.20_#_158_#_Locus13555v2rpkm0.44	33.0705	MQLLRLASCLALALGAAHAAAVPAPAPEAGAPHVEVARAGVTTLSSAQLNALAPYTQFARAAYCDSSIIRGWKCGQACQAIPGFQPTLTGGDGNGIQLFFVGYWPSQNAVVVAHQGTDPTQFLSDLTDANAFLSTLDPSLFPGISSNVQAHEGFVNAHATTAPTILAETKRLIASKGATQVILIGHSLGGALAELDALFMRMNLPSNIHVKGVTYGTPRVGNPDFAALFDGEVSDFERINNESDPIPIVPGRFLGYSHVHGEIHIVSPNNAVACPGDDDATDAQCTISTVPNIFDSNILDHLGPYQGIYIGTIYCT	AGR57_14371T0	alpha/beta-Hydrolase
S4	Phchr2|3001496|fgenesh1_pm.1_#_567									109.8 (M.expect:0.0,M.score:109.8,M.siglimit:45.0)	2	5.28302	35					>jgi|Phchr2|3001496|fgenesh1_pm.1_#_567	58.4445	MLPLVHLCLYLSALGTAFAATAEEWKSRSIYQLIVDRYALPDGADPTKCNPADQTWCGGTWNTVRENLDYIQNAGFTAIWISPVSQNYQGPRTAYGDPYHGYWIADASKLNDRFGTANDLKALSDEVHRRGMYLMVDVVVNNVMSTSLTPDLSTYMFKDQSQYHPYCPIDWNNITSEQNCWLGDTKVPLPDLNTQNPTVVSGYSTWIKSLVETYNIDGLRIDAAKHVDAEFWPQFCGAAGVYCIGEVFGDDIDFASTWQGPLDAILQYPMYNALVEAFAIPGPQNMSAMSDMIAQSKQKFKDPSVLGNFLENQDLPRWHNLSVDPQSLWNAMVFNWMSDGIPIMYYGQEQGFSGNADPYNREPLWTSKYENSSTYQFVTKLNTLRNFLVSSTDNWLNST…	AGR57_990T0	alpha-amylase
S4	Phchr2|3001741|fgenesh1_pm.1_#_812									129.3 (M.expect:0.0,M.score:129.3,M.siglimit:45.0)	3	7.9646	30					>jgi|Phchr2|3001741|fgenesh1_pm.1_#_812	58.417	MVSKLLVLSALFSLAFAKPTARSMKVREARESVPGGYVRTGPAPADKELKLRIALVQNNPDGLIDALYAVSTPGSASYGEHLSKEEVEKFVAPTAQSSEAVNAWLEQVGLNATTVSPAGDWLSVTIPVSKANEIFDADFAVYTHFATGKQAIRTMSYSIPASLEGHLDFVHPTISFPSPNPIRPVISTPLGGLEGRAIEPLASCSTSAVTPACIESLYGIPTTKATQSSNTLGVSGFIDQFANQADLTTFLNRFRPDLKGETFTLQTLDGGQNPQSGSQAGVEANLDIQYTVGIASGVPVTFISVGDNFQDGDLEGFLDIINFLLNESNPPHVLTTSYGDNESDISRSLANNLCNAYAQLGARGTSILFASGDGGVSGGQSQSCTKFVPTFPSGCPFMT…	AGR57_1477T0	family S53 protease
S4	Phchr2|3006885|fgenesh1_pm.15_#_57									355.9 (M.expect:0.0,M.score:355.9,M.siglimit:45.0)	8	11.4396	9					>jgi|Phchr2|3006885|fgenesh1_pm.15_#_57	82.001	MFYRTLCNAFVVVGALLGLLASTASGLGSTCSSPLTHGSAAPGDPFWLQNIQHQGIAAFNGNPGGYPVFRNVKNYGAKGDGNTDDTAAIQAAINAGGRCGQGCDSTTTQPALVYFPPGTYKVSSPLVVLYQTQLIGDAKNLPTLLAAPNFSGIALIDADPYLAGGAQYYVNQNNFFRSVRNFVIDLRQVSGSATGIHWQVSQATSLINIVFQMSTAAGNQHQGIFMENGSGGFLGDLVFNGGNIGATFGNQQFTVRNLTFNNANTAINAIWNWGWTFQRITINNCQVGFDLTQGGTSNTGAQGVGAEAIIDAVVTNTQTFVRWSGASSGHLQGSLVLNNIQLTNVPVAVGVKGGPTVLAGGTTTINSWAQGNVYHGTNGNPTFTQGNIANINRPGVLLD…	AGR57_12854T0	Glycoside Hydrolase Family 55 protein
S4	Phchr2|3031422|gm1.9639_g									113.0 (M.expect:0.0,M.score:113.0,M.siglimit:45.0)	2	4.25532	34					>jgi|Phchr2|3031422|gm1.9639_g	63.4597	MVYQHGSTPYVTPHILHKNYAQAFDAETNSLVGRELEYFSQAGFDMERIQIKRNAPVAQLYEDAIRNEGAIISSTGALINFSGKKTGRSPKDKRIVYEETSKDDIWWGSVNIKMDEHTFEINRERAIDYLNTRDNVYVFDGFAGWDPKYRIKVRVICARAYHALFMNNMLIRPTEEELANFGEPDFTIYNAGQFPANRFTKGMSSTTSVEINFKRMEMVILGTEYAGEMKKGVFSVMHYLQPVKFGQLSLHSSANVGMEKGDVTLFFGLSGTGKTTLSADPRRLLIGDDEHVWSDTGVFNIEGGCYAKCINLSAEKEPEIFNAIRFGSILENVVYNPVTRVADYDDTSITENTRCAYPIEYIPNAKIPCMVDQQPSNIIMLTCDAFGVLPPVAKLTPEQ…	AGR57_12759T0	ATP-utilizing phosphoenolpyruvate carboxykinase
S4	Phchr2|7506|Phchr1.fgenesh1_pg.C_scaffold_13000294									400.0 (M.expect:0.0,M.score:400.0,M.siglimit:45.0)	4	13.881	7					>jgi|Phchr2|7506|Phchr1.fgenesh1_pg.C_scaffold_13000294	37.476	MFSSVARSALVTLIASAIAVSATPGLTLKLSGAPEVNGVDNLKIVTTLQNTGDETLKLLNDPRGPLSKMPTDTFLVEHEATGASPAFTGVKVKYVPSVAAKVGQNDAFTVLAPGESISVEHDLSSAYNFTTSGSGKYSFAAVNRFHYVDPESGAPVELYAEHPEAHSTLVKGKLAVARPTGLTKRATYTGCSSSQQSSLVSAASAAQSYASSAYQYTSSHTSSTTRFTTWFGTFSSSHHNTILTHYSNLNGNTYSSYHFDCTCTDSGTYAYVYPDDFGHVYLCGAFWQAPTTGTDSKGGTLIHESSHFTANAGTQDYVYGQTDAKSLAKSNPNEAIMNADNHEYYAENNPALS	AGR57_12049T0	peptidyl-Lys metalloendopeptidase
S4S5	Phchr2|1807461|CE807461_144874									175.5 (M.expect:0.0,M.score:175.5,M.siglimit:45.0)	3	14.0984	21	142.4 (M.expect:0.0,M.score:142.4,M.siglimit:45.0)	2	8.52459	29	>jgi|Phchr2|1807461|CE807461_144874	33.4873	MAASKLLNLLALTSLAVLATTFNAQPVAALSHAGGKPHLNRIVPGGHEAIAKKKRGINGRSGKGKVCISWNSENDPSSLANVVSENTGYLYTWSPWKPTDNILGLNFAAMLWGPSQTSPWDQLVVPGYANIALALNEPDEPSQLNMAPGDAAAFWQQQVNPRAQMGYDIWGPAVTSSARGEQWMDDFLSACGGNCQFTHNALHFYDTDPQAMINYIEHWYQKYGKPIVITEFACQNFGGGAQCDQDQIWKFYTTVIPWMMSQDYVTALCPFGFLEDMGNVNPLNQLMKGGQLTDLGKYVVYGPYN	AGR57_2053T0	Glycoside Hydrolase Family 128 protein
S5	Phchr2|2755243|CE1755243_127524													137.9 (M.expect:0.0,M.score:137.9,M.siglimit:45.0)	2	8.30325	30	>jgi|Phchr2|2755243|CE1755243_127524	28.4024	MLFKSLFSSLVLAGLVVAGAHNAPRRRHAGINSLPTEPEHAQNATLLKRGQSFQNTRFSMYYPETGNQVACGGFYHNGDWIVALNAAQFESIPGHMCGQQVTMSLNGKSAQVTIVDECPGCPYGGLDCTPAVATFFGFFNDLAWGSWTVGGGDPEPSSTPPPPPPPPSSTKHEPSSTPPPPPPPPSSTSTSHSHSHTSSTWSSSSAWSSSSASSSSATSSSASASTSSSIPASSASASSTASSTSASATPTPTSNLAALYSNFVNMALLNLAGENSH	AGR57_9120T0	Distantly related to plant expansins
S5	Phchr2|2906653|e_gw1.6.1170.1													126.3 (M.expect:0.0,M.score:126.3,M.siglimit:45.0)	3	34.965	34	>jgi|Phchr2|2906653|e_gw1.6.1170.1	15.578	MKFFSWLPLLALATFALAEQEREPPTELQIEVTYKPDDCPVTAKTGDAVKVHYTGTLFDNGKKFDSSRDRGQPLPLTLGIGQVIKGWDEGLQGMCLNEKRILTIPSTMAYGSRGAGGVIPPNAALVFDVELVGLDPKAPREEL	AGR57_6957T0	hypothetical protein
S5	Phchr2|2917948|e_gw1.17.73.1													143.3 (M.expect:0.0,M.score:143.3,M.siglimit:45.0)	4	15.2738	28	>jgi|Phchr2|2917948|e_gw1.17.73.1	38.9388	MSKPMRVQVEEYILDLQERIVSALEKLDPNAPPFKRDSWVRAQGGKGLSCVFAVPEASHSDATAPVSVLEKAGVNISVVHGSLPPAAIKQMRVEHSSIPYDPNATAALPFFASGISLVIHPRNPHAPTVHANYRYFEITESEDKEAGPGRVIAWWFGGGCDLTPSYLYTEDAVHFHKTIKDACDPFGAGIYPAFKKWCDEYFFIPHRQEARGIGGIFFDDLCDQPHARLGADVARPKTPEEIFAFVRSAGDAFIPSYIPILERRINTPFTPRERRWQLIRRGRYVEFNLVYDRGTKFGLATPGARIESILMSLPETARWEYMSELGTEEGTEEEKLVKVLKTPAQWV	AGR57_13478T0	coproporphyrinogen III oxidase
S5	Phchr2|2969587|fgenesh1_pg.8_#_440													133.9 (M.expect:0.0,M.score:133.9,M.siglimit:45.0)	2	14.7287	31	>jgi|Phchr2|2969587|fgenesh1_pg.8_#_440	13.5829	MKYLAVLASCAATVLAQGINIAAPAPNSSVYPGQWITVEVDKENYIQSSTEVGLVLSMAPCPTTGCSANVLGSILYNGPYNPQPHPESGAGKPLYQNFSVPVPTWFTPGETVSLIATRFYLIGVRASSV	AGR57_8866T0	expressed protein
S5	Phchr2|2977746|fgenesh1_kg.3_#_1123_#_Locus9330v2r													82.2 (M.expect:0.0,M.score:82.2,M.siglimit:45.0)	1	2.95858	39	>jgi|Phchr2|2977746|fgenesh1_kg.3_#_1123_#_Locus9330v2rpkm8.97	36.095	MHTLATLLLTLPIAALAGHSHGAGAHRRHHARASNVATRQDPTSFTLVDDYSGPSFFDGWSFFTDSDPTSGQVNYLDKDAAMAAGLAFVQPDNTTKIGVDSTTQLQSGQKRNSVRIQTNKVYNGGLFIADFWAMPHGCSVWPAYWSVGADWPNKGEIDIIEGVNNNTDNQITLHTGPSCLMNEAASMVGSLVGKTCTSANGMNAGCAVVQSGGNSFGHGFNEMGGGVFAHLWTEDAIKVWFFPRNAIPGDIYAMNPNPANWGNPTANFPTQDSCSIGQHFQDHQLVIDTTLCGDWAGSAFTSAGCGPSCVDYVADPANFKYAQWAINSIRVYQPAGSQ	AGR57_3863T0	Glycoside Hydrolase Family 16 protein
S5	Phchr2|2983084|fgenesh1_kg.8_#_498_#_Locus4162v2rp													87.4 (M.expect:0.0,M.score:87.4,M.siglimit:45.0)	2	5.42328	38	>jgi|Phchr2|2983084|fgenesh1_kg.8_#_498_#_Locus4162v2rpkm35.99	84.5567	MWFSGLGLPVSILGLAAQVPLEPRPPQPSPDMVASYGVQDFTFKQGADLFSPIDLVKLARPGTGVANAIGDLLIVPVTKYSLEEKKNHKSIYIAPIESTVQPLEIPLANGGEAFWLDTRTIAHAVDEGEGKDQVKALYSWSVKFETEASGTTSLSTPENPVLIGKFPTASVSNFRFNGKSDYLVFSDNVYPDGDITTVKKQDEAWENRGDTAYVYDETFERHWDTWVGPKRSSLFSVALKKGADGKWTLGEKFVNLLNGTKHHCPVEPFGGTDDFDVSSTHVVYTTKDTKLPPAWHTKQNVYIVDIEGGSEPKELTSGKQGATHAPVFSQQGDKVAWVELDLDGYESDRGKIVIYDLKKDVRYTLTQKWDRSAAELAFSSEGKVLYLTAGDLARIKVFA…	AGR57_8433T0	alpha/beta-Hydrolase
S5	Phchr2|3028265|gm1.6482_g													161.9 (M.expect:0.0,M.score:161.9,M.siglimit:45.0)	5	12.8405	25	>jgi|Phchr2|3028265|gm1.6482_g	53.2224	MKLTVVGAVALPLVAASYHGADRVAHVARQASPAVSSSADVTSAASASSAASVASSVQPSATSGATSAAASVPGVTISSIASGVSSAATSSVTFSSLPSVSWSLPSINPTALPLSDMGPGTITTQPQLGPTTTFAAGTKPTNIPNAPPMPNWALLSPANYPPLDKPPPTDSPEVQQWIQDVKNSGIEIPDLEPTQPGGCAANPAFAADKSRCWWTCGGCVDDADISDCPDKFTWGLTYDDGPALYTPNLLQYLDQNNLKSTFFAVGSRVISYPALLQEEYMAGHQIAVHTWSHPAMTTVSTEGIIAELGWSKKVIKDVLGVTPLYWRPPYGDIDNRVRAIGKAMGLEPIMWTRLDTTATFDTNDYNIAGGTVSVTQVLQNWENIMNNVSSLDHGFIVLE…	AGR57_8644T0	Carbohydrate Esterase Family 4 protein
footnotes: Scores should be read as Mascot score. M. Expect=0 is the score obtained for a randomly chosen protein and Msiglimit: 45,0 is the minimum score to have FDR < 5%.
